# Supplementary material for: Structure-guided discovery of Otopetrin 1 inhibitors reveals druggable binding sites at the intrasubunit interface
Source: Nat Commun. 2025 Oct 23;16:9362. doi: 10.1038/s41467-025-64392-0 (PMC12549899; doi:10.1038/s41467-025-64392-0)
Supplement: Supplementary file 6 — Source Data [file 41467_2025_64392_MOESM6_ESM.zip › Source Data.xlsx]

## Sheet: Fig 2A
1	2	3	4	5	6	7	8	9	10	11	12	13	14	15	16	17	18	19	20	21	22	23	24	25	26	27	28	29	30	31	32	33	34	35	36	37	38	39	40	41	42	43	44	45	46	47	48	49	50
1.54827	42.3729	0.919963	7.47224	1.43909	0.932994	4.06504	1.68361	0.564114	0.648148	91.0513	2.27138	5.31547	0.87146	0	2.26415	0	0	-3.62367	2.58873	4.53523	-3.35625	42.3938	0	0.126863	3.77813	28.388	2.22222	8.41046	3.43879	0.607399	1.14888	0.610772	0.199468	1.02824	2.40192	1.8018	0.921659	1.19904	3.5313	0.423549	1.24178	5.21512	3.03514	51.9258	3.41365	0	0.371471	2.14968	3.77804
1.56421	27.3181	0.446429	4.20757	1.20893	14.076	7.21558	5.31178	0.55412	0.74741	86.6762	1.13475	1.73935	0.603236	0.37092	2.13808	0	2.3915	-2.8125	6.53595	5.88484	-3.2361	39.1254	1.48148	0.257954	5.09839	17.1934	2.80941	12.3829	1.42653	2.82167	0.443535	0.610074	0.200498	1.00978	2.23214	0	0.55336	1.96647	3.68893	1.36778	3.46535	4.7088	1.39697	44.1876	1.79667	0.540765	0.445236	1.79667	4.38066
1.60014	26.2307	0.647114	2.34999	1.20045	6.40512	7.22348	1.73512	0.55112	0.6641	80.7692	1.56412	3.24517	0.501274	0.365206	0.719424	0.00456	0.31241	-1.62805	2.14493	8.7535	3.3511	42.6869	1.4217	0.34172	0.309917	29.2629	2.65474	8.43465	2.22142	1.99741	0.66471	0.99412	0	1.55476	2.66741	1.55678	0.774561	0.390117	3.66712	0.33412	1.50442	7.17762	1.66451	60.0948	1.88451	0.347951	0.55235	1.02741	2.00847
	31.713													0.693241						2.52851	0.654664	40.5745			8.78187	29.8276																5.36796		55.1724
	12.1886
[truncated: 1 more columns]

## Sheet: Fig 2C
C11 Concentration (uM)	Cell 1	Cell 2	Cell 3	Cell 4
0.1
0.3
1
3
10	3.91304	2.87206	1.26874	1.55875
30	28.5565	15.9686	5.17063	8.10565
100	78.5978	69.7769	54.087	41.2592
200	96.6124	92.006	94.7798	86.5734
300	102.156	100.665	98.5727	97.2447

## Sheet: Fig 2D
1	2	3	4	5	6	7	8	9	10	11	12	13	14	15	16	17	18	19	20	21	22	23	24	25	26	27	28	29	30	31	32	33	34	35	36	37	40	41	43	45	46	47	48	49	50	51	FDA 1	FDA 2	FDA 3
4.37956	99.6692	8.74636	3.38164	2.0214	0.821918	58.693	17.8977	25.6705	1.1544	0.673401	4.60526	33.7224	9.88372	7.19132	8.89262	2.31317	6.42633	9.97963	37.0614	45.548	9.48122	8.95522	1.62382	5.94059	2.10084	45.1554	2.48566	26.9565	19.4373	35.4254	18.2391	5.8663	18.1379	-35.0513	38.0435	80.1219	48.4725	55.4545	85.4991	47.8009	17.2093	3.54505	19.3452	8.43023	25.9459	26.2658	3.05188	3.47653	18.5311
2.14286	100.586	17.551	1.42857	6.40625	0	50.2629	35.8284	25.9554	3.01507	2.42792	6.46221	31.1147	6.58683	15.1715	11.0497	6.62558	4.33962	4.76821	28.7397	37.7704	10.3966	9.18079	6.43087	0.39267	2.5266	46.304	0.73855	25.5102	22.708	27.4216	16.1667	7.36377	21.6741	-51.8987	38.2353	77.1144	86.0111	66.1327	68.3948	48.0159	15.0317	5.5788	19.8684	10.7849	10.9164	16.6082	13.285	4.01002	8.87021
	101.476	27.1845	0	2.0582	0.584922	66.9291	45.4545	24.6679	0.478236	1.84756	3.55785	30.5949	5.41958	16.9231	14.9412	1.10497	3.50076	6.88421	41.5663	36.9849	8.34952	9.02247	4.71063	2.62154	2.31143	55.4126	1.67541	28.0882	18.0124	26.7123	10.3693	6.88541	21.9075	-37.8341	35.7143	66.8904	53.8622	78.6078	78.2644	48.7335	14.8997	4.36895	19.0046	8.79433	12.6005	21.5548	4.31779	3.68745	13.0177
	100.257	28.4116				65.5974						30.4688		20	14.7208				30.0847	37.1522	13.4146					56.1355									46.8085	64.6008			87.8224										10.1695
	99.8557											30.7895		16.9014	9.47226					34.4937						67.0379
												30.176
[truncated: 1 more columns]

## Sheet: Fig 2F
Concentration (uM)	Cell 1	Cell 2	Cell 3	Cell 4	Cell 5	Cell 6	Cell 7	Cell 8	Cell 9
0.1							2.60951	0.508077	0.054909
0.3							2.64447	3.20888	3.84298
1							3.49576	5.88235	11.0667
3							16.9767	21.7626	20.6603
10		72.807		70.1822	66.7406	69.0415	52.3462	67.483	67.2156
30		88.3035	91.4446	86.3672	87.3001	85.4679
100		99.4447	99.6589	97.9275	98.3304	98.4972
200	99.9881	99.9505			99.4475	98.9119
300	99.9002	99.8351			99.4122	98.63

## Sheet: Fig 2G
DrO1 C11 300uM	hO1 C11 300uM	mO1 C11 300uM	DrO1 C2.2 100uM	hO1 C2.2 100uM	mO1 C2.2 100uM
102.156	27.1277	5.81656	99.4169	0.992908	1.91781
100.665	27.2106	1.48148	99.4495	2.8436	1.89394
98.5727	17.6844	4.44444	100.151	1.65401	2.00146
97.2447			99.5552
			97.9654

## Sheet: Fig 2H
C11 Concentration (uM)	cell 1 pH 6	cell 2 pH 6	cell 3 pH 6	cell 4 pH 6	cell 5 pH 6	cell 1 pH 5	cell 2 pH 5	cell 3 pH 5	cell 4 pH 5	cell 5 pH 5	cell 6 pH 5	cell 7 pH 5
10	5.55638	7.18071	5.56582	5.62671				4.42377	3.10279			3.80675
30	19.0394	21.9002	19.6399		27.9569					16.1911	24.2292	16.076
100	68.6188	58.9165	51.9948	54.7438	59.958		56.6039		73.4375		50.6107	59.4827
200	89.4826		84.9844	81.9304	93.4599		83.853			80.8055		88.3451
300	99.7895		97.5242		103.48	96.0707	96.7562					100.596

## Sheet: Fig 2I
C2.2 Concentration (uM)	cell 1 pH 6	cell 2 pH 6	cell 3 pH 6	cell 4 pH 6	cell 5 pH 6	cell 6 pH 6	cell 7 pH 6	cell 8 pH 6		cell 1 pH 5	cell 2 pH 5	cell 3 pH 5	cell 4 pH 5	cell 5 pH 5	cell 6 pH 5	cell 7 pH 5	cell 8 pH 5
1	7.93036						17.0523	15.485			3.03373	6.74353					2.83509
3				13.4434	29.4019		37.9656	31.3482				19.6318	12.5647	7.4914		6.41255	10.1321
10	62.2952	62.6907	69.8462				72.5518	60.5453			57.3692	44.5762	37.4476		30.9804	33.0274
30		80.7086	89.6104				92.0062					79.0888	79.1499			75.7339	78.9474
100	100.33		101.656			100.935	99.4036			100.372		99.0521			98.8642

## Sheet: Fig 5D
WT	G130W	M573W	M133W	L205W	F277A	A388W	A274W	E384A	L385W	G130W/A388W	G130W/A274W	G130W/E384A
72.99	7.85827	32.9268	74.2591	64.2197	76.1947	81.5368	74.5856	35.4115	70.9677	2.21613	8.48942	3.23096
71.4844	4.48029	20.5835	52.599	76.6896	69.5027	68.6047	71.3399	45.2145	74.8228	2.45892	6.875	4.26543
67.5645	5.68966	27.0541	79.1509	67.1049	63.6819	71.5706	74.8032	41.5686	76.1135	1.63751	5.42986	4.88115
67.8225	7.03125	19.1191	79.3522	68.1116	58.5248	61.4794	68.9769	34.6869	70.5882	1.73661	7.60089	2.52108
53.178	3.73444	14.9254	71.5803	69.0311	66.408	67.1779	72.0779	50.8417	77.6399	0.722022	5.39682	2.63582
68.2256	5.29954	21.147				71.5569		49.9463		0.487805	9.17647
69.3972	2.40385	33.8424
60.6375	5.07099	26.8143
56.3319	5.04386
69.5203	10.355

## Sheet: Fig 5D stats
	Table Analyzed	Fig 5D					Number of families	1								Table Analyzed	Fig. 5D					Number of families	1
	Data sets analyzed	A-J					Number of comparisons per family	9								Data sets analyzed	B, L-N					Number of comparisons per family	3
							Alpha	0.05														Alpha	0.05
	One-way ANOVA summary															ANOVA summary
	F	122.6					Dunnett's multiple comparisons test	Mean Diff.	95.00% CI of diff.	Below threshold?	Summary	Adjusted P Value	A-?			F	13.37					Dunnett's multiple comparisons test	Mean Diff.	95.00% CI of diff.	Below threshold?	Summary	Adjusted P Value	B-?
	P value	<0.0001					WT vs. G130W	60.02	52.35 to 67.69	Yes	****	<0.0001	B	G130W		P value	<0.0001					G130W vs. G130W/A388W	4.154	1.950 to 6.357	Yes	***	0.0002	L	G130W/A388W
	P value summary	****					WT vs. M573W	41.16	33.03 to 49.30	Yes	****	<0.0001	C	M573W		P value summary	****					G130W vs. G130W/A274W	-1.465	-3.668 to 0.7389	No	ns	0.2578	M	G130W/A274W
	Significant diff. among means (P < 0.05)?	Yes					WT vs. M133W	-5.673	-15.07 to 3.722	No	ns	0.4886	D	M133W		Significant diff. among means (P < 0.05)?	Yes					G130W vs. G130W/E384A	2.19	-0.1474 to 4.527	No	ns	0.0701	N	G130W/E384A
	R squared	0.9525					WT vs. L205W	-3.316	-12.71 to 6.079	No	ns	0.9358	E	L205W		R squared	0.6356
							WT vs. F277A	-1.147	-10.54 to 8.248	No	ns	>0.9999	F	F277A								Test details	Mean 1	Mean 2	Mean Diff.	SE of diff.	n1	n2	q	DF
	Brown-Forsythe test						WT vs. A388W	-4.606	-13.46 to 4.252	No	ns	0.6617	G	A388W		Brown-Forsythe test						G130W vs. G130W/A388W	5.697	1.543	4.154	0.8675	10	6	4.788	23
	F (DFn, DFd)	1.289 (9, 55)					WT vs. A274W	-6.642	-16.04 to 2.753	No	ns	0.3046	H	A274W		F (DFn, DFd)	1.087 (3, 23)					G130W vs. G130W/A274W	5.697	7.161	-1.465	0.8675	10	6	1.688	23
	P value	0.2638					WT vs. E384A	22.77	13.91 to 31.63	Yes	****	<0.0001	I	E384A		P value	0.3743					G130W vs. G130W/E384A	5.697	3.507	2.19	0.9201	10	5	2.38	23
	P value summary	ns					WT vs. L385W	-8.311	-17.71 to 1.084	No	ns	0.1094	J	L385W		P value summary	ns
	Are SDs significantly different (P < 0.05)?	No														Are SDs significantly different (P < 0.05)?	No
							Test details	Mean 1	Mean 2	Mean Diff.	SE of diff.	n1	n2	q	DF
	Bartlett's test						WT vs. G130W	65.72	5.697	60.02	2.719	10	10	22.07	55	Bartlett's test
	Bartlett's statistic (corrected)	20.53					WT vs. M573W	65.72	24.55	41.16	2.884	10	8	14.27	55	Bartlett's statistic (corrected)	6.427
	P value	0.0149					WT vs. M133W	65.72	71.39	-5.673	3.33	10	5	1.704	55	P value	0.0926
	P value summary	*					WT vs. L205W	65.72	69.03	-3.316	3.33	10	5	0.9958	55	P value summary	ns
	Are SDs significantly different (P < 0.05)?	Yes					WT vs. F277A	65.72	66.86	-1.147	3.33	10	5	0.3445	55	Are SDs significantly different (P < 0.05)?	No
							WT vs. A388W	65.72	70.32	-4.606	3.14	10	6	1.467	55
	ANOVA table	SS	DF	MS	F (DFn, DFd)	P value	WT vs. A274W	65.72	72.36	-6.642	3.33	10	5	1.994	55	ANOVA table	SS	DF	MS	F (DFn, DFd)	P value
	Treatment (between columns)	40779	9	4531	F (9, 55) = 122.6	P<0.0001	WT vs. E384A	65.72	42.94	22.77	3.14	10	6	7.252	55	Treatment (between columns)	113.2	3	37.73	F (3, 23) = 13.37	P<0.0001
	Residual (within columns)	2033	55	36.97			WT vs. L385W	65.72	74.03	-8.311	3.33	10	5	2.496	55	Residual (within columns)	64.91	23	2.822
	Total	42813	64													Total	178.1	26
	Data summary															Data summary
	Number of treatments (columns)	10														Number of treatments (columns)	4
	Number of values (total)	65														Number of values (total)	27

## Sheet: Fig 5F
	C2.2 Concentration	G130W cell 1	G130W cell 2	G130W cell 3	G130W cell 4	G130W cell 5	G130W cell 6	G130W cell 7	G130W cell 8		C2.2 Concentration	M573W cell 1	M573W cell 2	M573W cell 3	M573W cell 4	M573W cell 5		C2.2 Concentration	E384A cell 1	E384A cell 2	E384A cell 3	E384A cell 4	E384A cell 5	E384A cell 6	E384A cell 7
	3		0	1.14417	0.927357			0.704225	0.983578		3		4.01567		5.63991	5.89198		3		10.2125	13.8064	12.9708		13.1973	11.6834
	10		3.73444	5.29954	2.40385			5.07099	4.82322		10		19.1191		14.9254	21.147		10		32.9203	33.617	48.7799	43.6021	42.4162	41.6316
	30		15.2778	15.8879	9.20437		17.234	11.3537	9.40441		30	46.6102	48.5543	56.6929		49.7207		30		70.7113	72.3469	73.6088	68.3001	64.685	60.2354
	100	42.3729	46.4789	49.1228	39.7741	46.1538			40.5385		100	84.2975	84.5178	83.5616		80.8511		100		96.2681	98.3802	97.9911	96.5942	94.6453	96.6375
	300	79.9492	74.8	69.4206	69.5872	59.8466			58.1715		300	91.3793	87.6204	89.8678		89.0135		300	97.2507	97.8632	96.6546		101.625	98.1481	96.1648
	Absolute IC50, X is concentration	G130W									Absolute IC50, X is concentration	M573W						Absolute IC50, X is concentration	E384A
	Best-fit values										Best-fit values							Best-fit values
	Top	= 100.0									Top	= 100.0						Top	103
	Baseline	= 0.000									Baseline	= 0.000						Baseline	= 0.000
	Bottom	= 0.000									Bottom	= 0.000						Bottom	= 0.000
	AbsoluteIC50	137.8									AbsoluteIC50	30.37						AbsoluteIC50	15.27
	HillSlope	1.123									HillSlope	1.238						HillSlope	1.184
	LogAbsoluteIC50	2.139									LogAbsoluteIC50	1.482						LogAbsoluteIC50	1.184
	Std. Error										Std. Error							Std. Error
	AbsoluteIC50	7.031									AbsoluteIC50	1.384						Top	2.267
	HillSlope	0.06774									HillSlope	0.0655						AbsoluteIC50	1.035
	95% CI (profile likelihood)										95% CI (profile likelihood)							HillSlope	0.08422
	AbsoluteIC50	124.1 to 153.5									AbsoluteIC50	27.58 to 33.43						95% CI (profile likelihood)
	HillSlope	0.9949 to 1.267									HillSlope	1.104 to 1.397						Top	98.79 to 107.9
	LogAbsoluteIC50	2.094 to 2.186									LogAbsoluteIC50	1.441 to 1.524						AbsoluteIC50	13.38 to 17.63
	Goodness of Fit										Goodness of Fit							HillSlope	1.030 to 1.357
	Degrees of Freedom	26									Degrees of Freedom	16						LogAbsoluteIC50	1.126 to 1.246
	R squared	0.9696									R squared	0.9886						Goodness of Fit
	Sum of Squares	601.4									Sum of Squares	222.2						Degrees of Freedom	26
	Sy.x	4.809									Sy.x	3.727						R squared	0.9826
	Constraints										Constraints							Sum of Squares	529.4
	Top	Top = 100									Top	Top = 100						Sy.x	4.512
	Baseline	Baseline = 0									Baseline	Baseline = 0						Constraints
	Bottom	Bottom = 0									Bottom	Bottom = 0						Baseline	Baseline = 0
																		Bottom	Bottom = 0
	Number of points										Number of points
	# of X values	40									# of X values	35						Number of points
	# Y values analyzed	28									# Y values analyzed	18						# of X values	42
																		# Y values analyzed	29

[truncated: 28 more sheets: Fig 5H, Fig 5H stats, Fig 5K, Fig 5L, Fig 5L Stats, Fig 5N, Fig 5N stats, Fig 6 G, Fig 6G stats, Fig 6G inset, Fig 6H, Fig 6H stats, Supp. Fig 2, Supp. Fig 5B, Supp. Fig 5B stats, Supp. Fig 5C, Supp. Fig 5C stats, Supp. Fig 5D, Supp. Fig 5E, Supp. Fig 5E Stats …]
